# Supplementary material for: Temporal overlaps of feral cats with prey and competitors in primary and human-altered habitats on Bohol Island, Philippines
Source: PeerJ. 2016 Aug 18;4:e2288. doi: 10.7717/peerj.2288 (PMC4994077; doi:10.7717/peerj.2288)
Supplement: Data S1 — Dataset contains following files: overlap.csv-Activity records of selected species of terrestrial vertebrates camera-trapped during survey on Bohol Island, Philippines. Columns represent sites of survey (Zone), species captured (Sps) and time of record in 0-1 format (Time). RAI.xls-number of independent events of all camera-trapped taxa on Bohol island and calculation of the relative abundance indices. estimatesS˙data.xls-matrix of detection (0-1 format) of 18 recorded vertebrate species (columns) on Bohol in 2,885 trap days (raws) for computation of species accumulation curve by EstimateS. [file peerj-04-2288-s001.zip]

Archive with 9 entries (6 files):
- dataset_Bohol/
- dataset_Bohol/estimatesS_data.xls
- __MACOSX/
- __MACOSX/dataset_Bohol/
- __MACOSX/dataset_Bohol/._estimatesS_data.xls
- dataset_Bohol/overlap.csv
- __MACOSX/dataset_Bohol/._overlap.csv
- dataset_Bohol/RAI.xls
- __MACOSX/dataset_Bohol/._RAI.xls
