# Supplementary material for: Temporal overlaps of feral cats with prey and competitors in primary and human-altered habitats on Bohol Island, Philippines
Source: PeerJ. 2016 Aug 18;4:e2288. doi: 10.7717/peerj.2288 (PMC4994077; doi:10.7717/peerj.2288)
Supplement: Data S1 — Dataset contains following files: overlap.csv-Activity records of selected species of terrestrial vertebrates camera-trapped during survey on Bohol Island, Philippines. Columns represent sites of survey (Zone), species captured (Sps) and time of record in 0-1 format (Time). RAI.xls-number of independent events of all camera-trapped taxa on Bohol island and calculation of the relative abundance indices. estimatesS˙data.xls-matrix of detection (0-1 format) of 18 recorded vertebrate species (columns) on Bohol in 2,885 trap days (raws) for computation of species accumulation curve by EstimateS. [file peerj-04-2288-s001.zip › dataset_Bohol/overlap.csv]

Zone	Sps	Time
1	human	0.470138889
1	human	0.575694444
1	human	0.586805556
1	human	0.378472222
1	human	0.580555556
1	human	0.382638889
1	human	0.394444444
1	human	0.565972222
1	human	0.415277778
1	human	0.5
1	human	0.38125
1	human	0.466666667
1	human	0.595138889
1	human	0.6
1	human	0.520138889
1	human	0.383333333
1	human	0.574305556
1	human	0.394444444
1	human	0.521527778
1	human	0.367361111
1	human	0.396527778
1	human	0.459722222
1	human	0.385416667
1	human	0.568055556
1	human	0.4
1	human	0.508333333
1	human	0.395138889
1	human	0.463194444
1	human	0.384722222
1	human	0.571527778
1	human	0.4
1	human	0.517361111
1	human	0.471527778
1	human	0.575694444
1	human	0.636805556
1	human	0.588194444
1	human	0.379166667
1	human	0.58125
1	human	0.382638889
1	human	0.529861111
1	human	0.358333333
1	dog	0.575694444
1	dog	0.378472222
1	dog	0.595138889
1	dog	0.6
1	dog	0.383333333
1	dog	0.574305556
1	dog	0.385416667
1	dog	0.384722222
1	dog	0.571527778
1	dog	0.575694444
1	dog	0.636805556
1	dog	0.379166667
1	dog	0.58125
1	palm civet	0.811111111
1	macac	0.342361111
1	macac	0.246527778
1	macac	0.272222222
1	rodent	0.547222222
1	rodent	0.047222222
1	rodent	0.115972222
1	rodent	0.181944444
1	rodent	0.372916667
1	rodent	0.033333333
1	rodent	0.823611111
1	rodent	0.930555556
1	rodent	0.867361111
1	rodent	0.927083333
1	rodent	0.1625
1	rodent	0.15625
1	rodent	0.009027778
1	ground dwelling bird	0.238194444
1	ground dwelling bird	0.302083333
1	other bird	0.313194444
1	other bird	0.389583333
1	other bird	0.503472222
2	cat	0.378472222
2	cat	0.390277778
2	cat	0.786805556
2	cat	0.4875
2	cat	0.78125
2	cat	0.381944444
2	cat	0.785416667
2	cat	0.520833333
2	cat	0.7625
2	cat	0.765972222
2	cat	0.7875
2	cat	0.393055556
2	cat	0.786111111
2	cat	0.207638889
2	cat	0.811805556
2	dog	0.718055556
2	dog	0.722916667
2	dog	0.75
2	dog	0.751388889
2	dog	0.585416667
2	dog	0.588194444
2	dog	0.684722222
2	dog	0.750694444
2	dog	0.679178241
2	dog	0.371527778
2	dog	0.425694444
2	dog	0.4625
2	dog	0.404861111
2	dog	0.301388889
2	dog	0.286805556
2	dog	0.529861111
2	dog	0.253472222
2	dog	0.275694444
2	dog	0.284722222
2	dog	0.718055556
2	dog	0.722916667
2	dog	0.750694444
2	dog	0.750694444
2	dog	0.586111111
2	dog	0.588194444
2	dog	0.668055556
2	dog	0.685416667
2	dog	0.801388889
2	dog	0.545138889
2	dog	0.426388889
2	dog	0.4625
2	dog	0.494444444
2	dog	0.429166667
2	dog	0.556944444
2	dog	0.405555556
2	dog	0.444444444
2	dog	0.46875
2	dog	0.25625
2	dog	0.275
2	dog	0.282638889
2	dog	0.452083333
2	dog	0.53125
2	dog	0.626388889
2	dog	0.522222222
2	dog	0.254861111
2	dog	0.722222222
2	dog	0.277777778
2	dog	0.288888889
2	dog	0.258333333
2	dog	0.254166667
2	dog	0.749305556
2	dog	0.290277778
2	dog	0.526388889
2	dog	0.283333333
2	dog	0.279861111
2	dog	0.272916667
2	dog	0.286111111
2	dog	0.286111111
2	human	0.303472222
2	human	0.310416667
2	human	0.740277778
2	human	0.740972222
2	human	0.304166667
2	human	0.3125
2	human	0.304166667
2	human	0.309027778
2	human	0.309722222
2	human	0.309722164
2	human	0.303472222
2	human	0.310416667
2	human	0.304166667
2	human	0.3125
2	human	0.304166667
2	human	0.309027778
2	human	0.309722222
2	human	0.309722222
2	palm civet	0.094444444
2	palm civet	0.113194444
2	palm civet	0.829166667
2	palm civet	0.038194444
2	palm civet	0.870833333
2	palm civet	0.095833333
2	monitor lizard	0.586805556
2	monitor lizard	0.581944444
2	monitor lizard	0.520138889
2	monitor lizard	0.563888889
2	monitor lizard	0.586111111
2	rodent	0.865972222
2	rodent	0.109027778
2	rodent	0.138194444
2	rodent	0.073611111
2	rodent	0.95
2	rodent	0.923611111
2	rodent	0.169444444
2	rodent	0.895833333
2	rodent	0.009027778
2	rodent	0.134722222
2	rodent	0.929861111
2	rodent	0.129166667
2	rodent	0.155555556
2	rodent	0.838888889
2	rodent	0.820833333
2	rodent	0.870833333
2	rodent	0.14375
2	rodent	0.886111111
2	rodent	0.166666667
2	rodent	0.945833333
2	rodent	0.829166667
2	rodent	0.859027778
2	rodent	0.873611111
2	rodent	0.204166667
2	rodent	0.076388889
2	rodent	0.077777778
2	rodent	0.890277778
2	rodent	0.990277778
2	rodent	0.163194444
2	rodent	0.947222222
2	rodent	0.094444444
2	rodent	0.171527778
2	rodent	0.990277778
2	rodent	0.100694444
2	rodent	0.91875
2	rodent	0.113194444
2	rodent	0.795138889
2	rodent	0.807638889
2	rodent	0.084722222
2	rodent	0.136805556
2	ground dwelling bird	0.28125
2	ground dwelling bird	0.525694444
2	ground dwelling bird	0.25625
2	ground dwelling bird	0.475694444
2	ground dwelling bird	0.41875
2	ground dwelling bird	0.433333333
2	ground dwelling bird	0.280555556
2	ground dwelling bird	0.281944444
2	ground dwelling bird	0.342361111
2	ground dwelling bird	0.35
2	ground dwelling bird	0.452777778
2	ground dwelling bird	0.497222222
2	ground dwelling bird	0.596527778
2	ground dwelling bird	0.510416667
2	ground dwelling bird	0.366666667
2	ground dwelling bird	0.566666667
2	ground dwelling bird	0.732638889
2	ground dwelling bird	0.305555556
2	ground dwelling bird	0.701388889
2	ground dwelling bird	0.224305556
2	ground dwelling bird	0.660416667
2	ground dwelling bird	0.667361111
2	ground dwelling bird	0.238888889
2	ground dwelling bird	0.398611111
2	ground dwelling bird	0.259722222
2	ground dwelling bird	0.670833333
2	ground dwelling bird	0.321527778
2	ground dwelling bird	0.643055556
2	ground dwelling bird	0.700694444
2	ground dwelling bird	0.238888889
2	ground dwelling bird	0.71875
2	ground dwelling bird	0.73125
2	ground dwelling bird	0.401388889
2	ground dwelling bird	0.411805556
2	ground dwelling bird	0.497222222
2	ground dwelling bird	0.659027778
2	ground dwelling bird	0.408333333
2	ground dwelling bird	0.335416667
2	ground dwelling bird	0.232638889
2	ground dwelling bird	0.663888889
2	ground dwelling bird	0.531944444
2	ground dwelling bird	0.267361111
2	ground dwelling bird	0.426388889
2	ground dwelling bird	0.697222222
2	ground dwelling bird	0.31875
2	ground dwelling bird	0.706944444
2	ground dwelling bird	0.239583333
2	ground dwelling bird	0.267361111
2	ground dwelling bird	0.330555556
2	ground dwelling bird	0.252083333
2	ground dwelling bird	0.640972222
2	ground dwelling bird	0.234027778
2	ground dwelling bird	0.322916667
2	ground dwelling bird	0.336111111
2	ground dwelling bird	0.347916667
2	ground dwelling bird	0.586111111
2	ground dwelling bird	0.440972222
2	ground dwelling bird	0.7
2	ground dwelling bird	0.25625
2	ground dwelling bird	0.249305556
2	ground dwelling bird	0.286111111
2	other bird	0.389583333
2	other bird	0.306944444
2	other bird	0.745833333
2	other bird	0.596527778
2	other bird	0.254166667
3	cat	0.958333333
3	cat	0.975694444
3	cat	0.231944444
3	cat	0.947222222
3	cat	0.046631944
3	cat	0.1225
3	cat	0.159618056
3	cat	0.343020833
3	cat	0.402083333
3	cat	0.648078704
3	cat	0.650532407
3	cat	0.352083333
3	cat	0.3625
3	cat	0.013194444
3	cat	0.784722222
3	cat	0.49375
3	cat	0.951388889
3	cat	0.234027778
3	cat	0.80625
3	cat	0.206944444
3	cat	0.209027778
3	cat	0.919444444
3	cat	0.104166667
3	cat	0.919444444
3	cat	0.852083333
3	cat	0.796527778
3	cat	0.980555556
3	cat	0.247222222
3	cat	0.070138889
3	cat	0.814583333
3	cat	0.541666667
3	cat	0.084027778
3	cat	0.36875
3	cat	0.914583333
3	cat	0.215972222
3	cat	0.057638889
3	cat	0.808333333
3	cat	0.076388889
3	cat	0.370138889
3	cat	0.972916667
3	cat	0.595833333
3	cat	0.41875
3	cat	0.664583333
3	cat	0.902777778
3	cat	0.984027778
3	cat	0.059722222
3	cat	0.786805556
3	cat	0.23125
3	cat	0.0625
3	cat	0.8125
3	cat	0.11875
3	cat	0.875694444
3	cat	0.979166667
3	cat	0.75625
3	cat	0.954166667
3	cat	0.233333333
3	cat	0.851388889
3	cat	0.915972222
3	cat	0.975694444
3	cat	0.125694444
3	cat	0.154861111
3	cat	0.530555556
3	cat	0.1
3	cat	0.914583333
3	cat	0.368055556
3	cat	0.565972222
3	cat	0.969444444
3	cat	0.24375
3	dog	0.6125
3	dog	0.416666667
3	dog	0.652777778
3	dog	0.397916667
3	dog	0.653472222
3	dog	0.571527778
3	dog	0.571168981
3	dog	0.455347222
3	dog	0.601388889
3	dog	0.658333333
3	dog	0.341666667
3	dog	0.3625
3	dog	0.369444444
3	dog	0.571527778
3	dog	0.422222222
3	dog	0.592361111
3	dog	0.671527778
3	dog	0.647916667
3	dog	0.343055556
3	dog	0.574305556
3	dog	0.453472222
3	dog	0.384722222
3	dog	0.582638889
3	dog	0.570833333
3	dog	0.342361111
3	dog	0.363194444
3	dog	0.365277778
3	dog	0.572222222
3	dog	0.455555556
3	dog	0.602083333
3	dog	0.65
3	dog	0.353472222
3	human	0.448611111
3	human	0.575694444
3	human	0.330555556
3	human	0.415277778
3	human	0.500694444
3	human	0.507638889
3	human	0.611805556
3	human	0.413194444
3	human	0.416666667
3	human	0.551388889
3	human	0.3625
3	human	0.377777778
3	human	0.3375
3	human	0.430555556
3	human	0.328472222
3	human	0.347222222
3	human	0.4125
3	human	0.55
3	human	0.3625
3	human	0.378472222
3	human	0.336805556
3	human	0.429861111
3	human	0.327777778
3	human	0.347916667
3	human	0.341666667
3	human	0.431944444
3	human	0.448611111
3	human	0.575
3	human	0.149305556
3	human	0.343460648
3	human	0.41875
3	human	0.567361111
3	human	0.663194444
3	human	0.39375
3	human	0.40625
3	human	0.397222222
3	human	0.493055556
3	human	0.502777778
3	human	0.522222222
3	human	0.526388889
3	human	0.592361111
3	human	0.59375
3	human	0.667361111
3	human	0.668055556
3	human	0.552083333
3	human	0.563194444
3	human	0.36875
3	human	0.370833333
3	human	0.372916667
3	human	0.396527778
3	human	0.416666667
3	human	0.600694444
3	human	0.327083333
3	human	0.481944444
3	human	0.331944444
3	human	0.370833333
3	human	0.674305556
3	human	0.675
3	human	0.470833333
3	human	0.471527778
3	human	0.384027778
3	human	0.392361111
3	human	0.338194444
3	human	0.540277778
3	human	0.540972222
3	human	0.595138889
3	human	0.604166667
3	human	0.343055556
3	human	0.345138889
3	human	0.396527778
3	human	0.407638889
3	human	0.4625
3	human	0.463888889
3	human	0.496527778
3	human	0.497222222
3	human	0.579861111
3	human	0.341666667
3	human	0.596527778
3	human	0.597222222
3	human	0.679861111
3	human	0.68125
3	human	0.327083333
3	human	0.329861111
3	human	0.375
3	human	0.375694444
3	human	0.548611111
3	human	0.559027778
3	human	0.561111111
3	human	0.3625
3	human	0.570138889
3	human	0.571527778
3	human	0.679166667
3	human	0.680555556
3	human	0.447916667
3	human	0.561805556
3	human	0.590277778
3	human	0.452777778
3	human	0.351388889
3	human	0.397222222
3	human	0.456944444
3	human	0.557638889
3	human	0.570833333
3	human	0.584027778
3	human	0.590277778
3	human	0.329861111
3	human	0.336111111
3	human	0.345138889
3	human	0.355555556
3	human	0.359027778
3	human	0.374305556
3	human	0.557638889
3	human	0.347222222
3	human	0.357638889
3	human	0.406944444
3	human	0.340972222
3	human	0.347916667
3	human	0.346527778
3	human	0.353472222
3	human	0.366666667
3	human	0.375
3	human	0.434722222
3	human	0.377083333
3	human	0.381944444
3	human	0.34375
3	human	0.35
3	human	0.352083333
3	human	0.454861111
3	human	0.647916667
3	human	0.354861111
3	human	0.364583333
3	human	0.347916667
3	human	0.354166667
3	human	0.35625
3	human	0.393055556
3	human	0.338888889
3	human	0.345138889
3	human	0.364583333
3	human	0.370138889
3	human	0.335416667
3	human	0.340972222
3	human	0.359027778
3	human	0.6
3	human	0.604166667
3	human	0.379861111
3	human	0.333333333
3	human	0.6125
3	human	0.622222222
3	human	0.352777778
3	human	0.39375
3	human	0.404166667
3	human	0.576388889
3	human	0.582638889
3	human	0.588888889
3	human	0.327777778
3	human	0.338194444
3	human	0.4125
3	human	0.344444444
3	human	0.356944444
3	human	0.363888889
3	human	0.376388889
3	human	0.405555556
3	human	0.597916667
3	human	0.338888889
3	human	0.349305556
3	human	0.601388889
3	human	0.615972222
3	human	0.356944444
3	human	0.582638889
3	human	0.344444444
3	human	0.400694444
3	human	0.454861111
3	human	0.569444444
3	human	0.5875
3	human	0.409027778
3	human	0.386111111
3	human	0.436111111
3	human	0.338888889
3	human	0.345138889
3	human	0.451388889
3	human	0.342361111
3	human	0.363194444
3	human	0.361111111
3	human	0.420833333
3	human	0.455555556
3	human	0.592361111
3	human	0.554166667
3	human	0.383333333
3	human	0.395138889
3	human	0.411111111
3	human	0.457638889
3	human	0.343055556
3	human	0.436111111
3	human	0.602777778
3	human	0.451388889
3	human	0.592361111
3	human	0.361805556
3	human	0.446527778
3	human	0.586805556
3	human	0.397916667
3	human	0.499305556
3	human	0.500694444
3	human	0.373611111
3	human	0.335416667
3	human	0.345833333
3	human	0.580555556
3	human	0.55
3	human	0.557638889
3	human	0.559722222
3	malay civet	0.959027778
3	malay civet	0.879861111
3	malay civet	0.235416667
3	malay civet	0.8875
3	malay civet	0.800694444
3	malay civet	0.067361111
3	malay civet	0.115277778
3	rodent	0.152777778
3	rodent	0
3	rodent	0.029861111
3	rodent	0.11875
3	rodent	0.802777778
3	rodent	0.805555556
3	rodent	0.813888889
3	ground dwelling bird	0.438194444
3	ground dwelling bird	0.525694444
3	ground dwelling bird	0.597222222
3	ground dwelling bird	0.673611111
3	ground dwelling bird	0.386805556
3	ground dwelling bird	0.340972222
3	ground dwelling bird	0.559722222
3	ground dwelling bird	0.566666667
3	ground dwelling bird	0.334722222
3	ground dwelling bird	0.497222222
3	ground dwelling bird	0.347916667
3	ground dwelling bird	0.382638889
3	ground dwelling bird	0.515972222
3	ground dwelling bird	0.596527778
3	ground dwelling bird	0.504166667
3	ground dwelling bird	0.460416667
3	ground dwelling bird	0.375694444
3	ground dwelling bird	0.760416667
3	ground dwelling bird	0.547916667
3	ground dwelling bird	0.397222222
3	ground dwelling bird	0.565277778
3	ground dwelling bird	0.302777778
3	ground dwelling bird	0.263888889
3	ground dwelling bird	0.557638889
3	ground dwelling bird	0.570138889
3	ground dwelling bird	0.678472222
3	ground dwelling bird	0.490277778
3	ground dwelling bird	0.705555556
3	ground dwelling bird	0.265277778
3	ground dwelling bird	0.320833333
3	ground dwelling bird	0.322916667
3	ground dwelling bird	0.328472222
3	ground dwelling bird	0.347222222
3	ground dwelling bird	0.371527778
3	ground dwelling bird	0.452777778
3	ground dwelling bird	0.5875
3	ground dwelling bird	0.358333333
3	ground dwelling bird	0.546527778
3	ground dwelling bird	0.572916667
3	ground dwelling bird	0.370833333
3	ground dwelling bird	0.496527778
3	ground dwelling bird	0.534722222
3	ground dwelling bird	0.675
3	ground dwelling bird	0.718055556
3	ground dwelling bird	0.619444444
3	ground dwelling bird	0.331944444
3	ground dwelling bird	0.720833333
3	ground dwelling bird	0.268055556
3	ground dwelling bird	0.323611111
3	ground dwelling bird	0.608333333
3	ground dwelling bird	0.407638889
3	ground dwelling bird	0.474305556
3	ground dwelling bird	0.588194444
3	ground dwelling bird	0.2875
3	ground dwelling bird	0.261805556
3	ground dwelling bird	0.509027778
3	ground dwelling bird	0.565277778
3	ground dwelling bird	0.318055556
3	ground dwelling bird	0.540277778
3	ground dwelling bird	0.613194444
3	ground dwelling bird	0.538194444
3	ground dwelling bird	0.311805556
3	ground dwelling bird	0.391666667
3	ground dwelling bird	0.488888889
3	ground dwelling bird	0.496527778
3	ground dwelling bird	0.249305556
3	ground dwelling bird	0.54375
3	ground dwelling bird	0.670833333
3	ground dwelling bird	0.327777778
3	ground dwelling bird	0.354166667
3	ground dwelling bird	0.532638889
3	ground dwelling bird	0.404861111
3	ground dwelling bird	0.702777778
3	ground dwelling bird	0.293055556
3	ground dwelling bird	0.482638889
3	ground dwelling bird	0.536805556
3	ground dwelling bird	0.610416667
3	ground dwelling bird	0.335416667
3	ground dwelling bird	0.383333333
3	ground dwelling bird	0.63125
3	ground dwelling bird	0.403472222
3	ground dwelling bird	0.463194444
3	ground dwelling bird	0.542361111
3	ground dwelling bird	0.277083333
3	ground dwelling bird	0.370833333
3	ground dwelling bird	0.418055556
3	ground dwelling bird	0.495833333
3	ground dwelling bird	0.365277778
3	ground dwelling bird	0.365972222
3	ground dwelling bird	0.378472222
3	ground dwelling bird	0.390277778
3	ground dwelling bird	0.495833333
3	ground dwelling bird	0.560416667
3	ground dwelling bird	0.679861111
3	ground dwelling bird	0.360416667
3	ground dwelling bird	0.447222222
3	ground dwelling bird	0.500694444
3	ground dwelling bird	0.559722222
3	ground dwelling bird	0.606944444
3	ground dwelling bird	0.691666667
3	ground dwelling bird	0.251388889
3	ground dwelling bird	0.371527778
3	ground dwelling bird	0.395833333
3	ground dwelling bird	0.676388889
3	ground dwelling bird	0.358333333
3	ground dwelling bird	0.324305556
3	ground dwelling bird	0.288194444
3	ground dwelling bird	0.69375
3	ground dwelling bird	0.317361111
3	ground dwelling bird	0.253472222
3	ground dwelling bird	0.448611111
3	ground dwelling bird	0.504861111
3	ground dwelling bird	0.559027778
3	ground dwelling bird	0.418055556
3	ground dwelling bird	0.427777778
3	ground dwelling bird	0.3375
3	ground dwelling bird	0.692361111
3	ground dwelling bird	0.361805556
3	ground dwelling bird	0.725
3	ground dwelling bird	0.335416667
3	ground dwelling bird	0.4875
3	ground dwelling bird	0.466666667
3	ground dwelling bird	0.634722222
3	ground dwelling bird	0.561111111
3	ground dwelling bird	0.599305556
3	ground dwelling bird	0.445833333
3	ground dwelling bird	0.479861111
3	ground dwelling bird	0.634722222
3	ground dwelling bird	0.286805556
3	ground dwelling bird	0.305555556
3	ground dwelling bird	0.321527778
3	ground dwelling bird	0.378472222
3	ground dwelling bird	0.286805556
3	ground dwelling bird	0.294444444
3	ground dwelling bird	0.30625
3	ground dwelling bird	0.321527778
3	ground dwelling bird	0.328472222
3	ground dwelling bird	0.257638889
3	ground dwelling bird	0.270833333
3	ground dwelling bird	0.247222222
3	ground dwelling bird	0.701388889
3	ground dwelling bird	0.754861111
3	ground dwelling bird	0.451388889
3	ground dwelling bird	0.539583333
3	ground dwelling bird	0.630555556
3	ground dwelling bird	0.583333333
3	ground dwelling bird	0.6375
3	ground dwelling bird	0.745138889
3	ground dwelling bird	0.736805556
3	ground dwelling bird	0.417361111
3	ground dwelling bird	0.477777778
3	ground dwelling bird	0.584027778
3	ground dwelling bird	0.627777778
3	ground dwelling bird	0.620833333
3	ground dwelling bird	0.632638889
3	ground dwelling bird	0.273611111
3	ground dwelling bird	0.670138889
3	ground dwelling bird	0.571527778
3	ground dwelling bird	0.272222222
3	ground dwelling bird	0.316666667
3	ground dwelling bird	0.476388889
3	ground dwelling bird	0.556944444
3	ground dwelling bird	0.411111111
3	ground dwelling bird	0.670138889
3	ground dwelling bird	0.502777778
3	ground dwelling bird	0.570138889
3	ground dwelling bird	0.417361111
3	ground dwelling bird	0.515972222
3	ground dwelling bird	0.560416667
3	ground dwelling bird	0.422222222
3	ground dwelling bird	0.575
3	ground dwelling bird	0.315277778
3	ground dwelling bird	0.333333333
3	ground dwelling bird	0.456944444
3	ground dwelling bird	0.610416667
3	ground dwelling bird	0.627083333
3	ground dwelling bird	0.569444444
3	ground dwelling bird	0.61875
3	ground dwelling bird	0.252777778
3	ground dwelling bird	0.271527778
3	ground dwelling bird	0.282638889
3	ground dwelling bird	0.502777778
3	ground dwelling bird	0.580555556
3	ground dwelling bird	0.6375
3	ground dwelling bird	0.648611111
3	ground dwelling bird	0.754166667
3	ground dwelling bird	0.399305556
3	ground dwelling bird	0.411805556
3	ground dwelling bird	0.463888889
3	ground dwelling bird	0.543055556
3	ground dwelling bird	0.336805556
3	ground dwelling bird	0.454861111
3	ground dwelling bird	0.391666667
3	ground dwelling bird	0.414583333
3	ground dwelling bird	0.401388889
3	ground dwelling bird	0.4375
3	ground dwelling bird	0.517361111
3	ground dwelling bird	0.532638889
3	ground dwelling bird	0.3875
3	ground dwelling bird	0.527083333
3	ground dwelling bird	0.575694444
3	ground dwelling bird	0.613194444
3	other bird	0.222222222
3	other bird	0.513888889
3	other bird	0.485416667
3	other bird	0.497916667
3	other bird	0.239583333
3	other bird	0.349305556
3	other bird	0.361805556
3	other bird	0.466666667
3	other bird	0.510416667
3	other bird	0.442361111
3	other bird	0.680555556
4	cat	0.138194444
4	cat	0.019444444
4	cat	0.741666667
4	cat	0.839583333
4	cat	0.564583333
4	cat	0.938888889
4	cat	0.455555556
4	cat	0.422222222
4	cat	0.481944444
4	cat	0.465277778
4	cat	0.76875
4	cat	0.670138889
4	cat	0.782638889
4	cat	0.906944444
4	cat	0.86875
4	cat	0.216666667
4	cat	0.345138889
4	cat	0.188888889
4	cat	0.433333333
4	cat	0.8875
4	cat	0.048611111
4	cat	0.403472222
4	cat	0.429166667
4	cat	0.539583333
4	cat	0.551388889
4	cat	0.514583333
4	cat	0.475694444
4	cat	0.495833333
4	cat	0.684027778
4	cat	0.420138889
4	cat	0.7875
4	cat	0.055555556
4	cat	0.61875
4	cat	0.670138889
4	cat	0.910416667
4	cat	0.130555556
4	cat	0.250694444
4	cat	0.540277778
4	cat	0.147222222
4	cat	0.695833333
4	cat	0.961111111
4	cat	0.570833333
4	cat	0.901388889
4	cat	0.386805556
4	cat	0.926388889
4	cat	0.444444444
4	cat	0.44375
4	cat	0.074305556
4	cat	0.100694444
4	dog	0.704166667
4	dog	0.317361111
4	dog	0.367361111
4	dog	0.682638889
4	dog	0.697916667
4	dog	0.685416667
4	dog	0.3625
4	dog	0.536805556
4	dog	0.329166667
4	dog	0.248611111
4	dog	0.7375
4	dog	0.447916667
4	dog	0.531944444
4	dog	0.520833333
4	dog	0.300694444
4	dog	0.288194444
4	human	0.255555556
4	human	0.264583333
4	human	0.293055556
4	human	0.30625
4	human	0.381944444
4	human	0.436111111
4	human	0.438194444
4	human	0.340277778
4	malay civet	0.16875
4	malay civet	0.979166667
4	malay civet	0.911111111
4	malay civet	0.938888889
4	palm civet	0.058333333
4	palm civet	0.98125
4	palm civet	0.883333333
4	palm civet	0.029166667
4	palm civet	0.814583333
4	palm civet	0.006944444
4	palm civet	0.960416667
4	palm civet	0.118055556
4	rodent	0.146527778
4	rodent	0.902083333
4	rodent	0.070833333
4	rodent	0.177083333
4	rodent	0.128472222
4	rodent	0.099305556
4	rodent	0.143055556
4	rodent	0.886805556
4	rodent	0.982638889
4	rodent	0.811111111
4	rodent	0.002083333
4	rodent	0.959722222
4	rodent	0.797222222
4	ground dwelling bird	0.376388889
4	ground dwelling bird	0.490277778
4	ground dwelling bird	0.43125
4	ground dwelling bird	0.503472222
4	ground dwelling bird	0.392361111
4	ground dwelling bird	0.422916667
4	ground dwelling bird	0.461111111
4	ground dwelling bird	0.347222222
4	ground dwelling bird	0.473611111
4	ground dwelling bird	0.255555556
4	ground dwelling bird	0.240972222
4	ground dwelling bird	0.259027778
4	ground dwelling bird	0.449305556
4	ground dwelling bird	0.608333333
4	ground dwelling bird	0.395138889
4	ground dwelling bird	0.246527778
4	ground dwelling bird	0.384722222
4	ground dwelling bird	0.3875
4	ground dwelling bird	0.505555556
4	ground dwelling bird	0.295138889
4	ground dwelling bird	0.575694444
4	ground dwelling bird	0.328472222
4	ground dwelling bird	0.293055556
4	ground dwelling bird	0.373611111
4	ground dwelling bird	0.4375
4	ground dwelling bird	0.327083333
4	ground dwelling bird	0.363194444
4	ground dwelling bird	0.502083333
4	ground dwelling bird	0.436805556
4	ground dwelling bird	0.464583333
4	ground dwelling bird	0.321527778
4	ground dwelling bird	0.419444444
4	ground dwelling bird	0.39375
4	ground dwelling bird	0.313888889
4	ground dwelling bird	0.338194444
4	ground dwelling bird	0.481944444
4	ground dwelling bird	0.221527778
4	ground dwelling bird	0.309027778
4	ground dwelling bird	0.647916667
4	ground dwelling bird	0.292361111
4	ground dwelling bird	0.307638889
4	ground dwelling bird	0.39375
4	ground dwelling bird	0.417361111
4	ground dwelling bird	0.578472222
4	ground dwelling bird	0.590277778
4	ground dwelling bird	0.633333333
4	ground dwelling bird	0.3
4	ground dwelling bird	0.66875
4	ground dwelling bird	0.245138889
4	ground dwelling bird	0.275
4	ground dwelling bird	0.372222222
4	ground dwelling bird	0.713194444
4	ground dwelling bird	0.276388889
4	ground dwelling bird	0.619444444
4	ground dwelling bird	0.626388889
4	ground dwelling bird	0.364583333
4	ground dwelling bird	0.411805556
4	ground dwelling bird	0.482638889
4	ground dwelling bird	0.370138889
4	ground dwelling bird	0.400694444
4	ground dwelling bird	0.235416667
4	ground dwelling bird	0.468055556
4	ground dwelling bird	0.720833333
4	ground dwelling bird	0.704166667
4	ground dwelling bird	0.461111111
4	ground dwelling bird	0.668055556
4	ground dwelling bird	0.313194444
4	ground dwelling bird	0.333333333
4	ground dwelling bird	0.522222222
4	ground dwelling bird	0.324305556
4	ground dwelling bird	0.4875
4	ground dwelling bird	0.5125
4	ground dwelling bird	0.552083333
4	ground dwelling bird	0.554166667
4	ground dwelling bird	0.360416667
4	ground dwelling bird	0.459027778
4	ground dwelling bird	0.413194444
4	ground dwelling bird	0.396527778
4	ground dwelling bird	0.606944444
4	ground dwelling bird	0.276388889
4	ground dwelling bird	0.313194444
4	ground dwelling bird	0.575694444
4	ground dwelling bird	0.625694444
4	ground dwelling bird	0.628472222
4	ground dwelling bird	0.363194444
4	ground dwelling bird	0.413194444
4	ground dwelling bird	0.466666667
4	ground dwelling bird	0.617361111
4	ground dwelling bird	0.628472222
4	ground dwelling bird	0.715972222
4	ground dwelling bird	0.226388889
4	ground dwelling bird	0.435416667
4	ground dwelling bird	0.451388889
4	ground dwelling bird	0.379166667
4	ground dwelling bird	0.385416667
4	ground dwelling bird	0.278472222
4	ground dwelling bird	0.404166667
4	ground dwelling bird	0.408333333
4	ground dwelling bird	0.26875
4	ground dwelling bird	0.370833333
4	ground dwelling bird	0.334027778
4	ground dwelling bird	0.327777778
4	ground dwelling bird	0.35625
4	ground dwelling bird	0.523611111
4	ground dwelling bird	0.554166667
4	ground dwelling bird	0.566666667
4	ground dwelling bird	0.584722222
4	ground dwelling bird	0.533333333
4	ground dwelling bird	0.415972222
4	ground dwelling bird	0.459027778
4	ground dwelling bird	0.304861111
4	ground dwelling bird	0.504861111
4	ground dwelling bird	0.518055556
4	ground dwelling bird	0.254166667
4	ground dwelling bird	0.353472222
4	ground dwelling bird	0.359722222
4	ground dwelling bird	0.245138889
4	ground dwelling bird	0.404861111
4	ground dwelling bird	0.282638889
4	ground dwelling bird	0.253472222
4	ground dwelling bird	0.415277778
4	ground dwelling bird	0.277777778
4	ground dwelling bird	0.339583333
4	ground dwelling bird	0.525694444
4	ground dwelling bird	0.276388889
4	ground dwelling bird	0.477777778
4	ground dwelling bird	0.409722222
4	ground dwelling bird	0.430555556
4	ground dwelling bird	0.620833333
4	ground dwelling bird	0.588888889
4	ground dwelling bird	0.486111111
4	ground dwelling bird	0.641666667
4	ground dwelling bird	0.307638889
4	ground dwelling bird	0.580555556
4	ground dwelling bird	0.38125
4	ground dwelling bird	0.445833333
4	ground dwelling bird	0.534722222
4	ground dwelling bird	0.296527778
4	ground dwelling bird	0.319444444
4	ground dwelling bird	0.390277778
4	ground dwelling bird	0.440972222
4	ground dwelling bird	0.401388889
4	ground dwelling bird	0.41875
4	ground dwelling bird	0.458333333
4	ground dwelling bird	0.563888889
4	ground dwelling bird	0.385416667
4	ground dwelling bird	0.476388889
4	ground dwelling bird	0.518055556
4	ground dwelling bird	0.389583333
4	ground dwelling bird	0.553472222
4	ground dwelling bird	0.356944444
4	ground dwelling bird	0.3875
4	ground dwelling bird	0.438888889
4	ground dwelling bird	0.622222222
4	ground dwelling bird	0.668055556
4	ground dwelling bird	0.692361111
4	ground dwelling bird	0.43125
4	ground dwelling bird	0.602777778
4	ground dwelling bird	0.445833333
4	ground dwelling bird	0.491666667
4	ground dwelling bird	0.235416667
4	ground dwelling bird	0.678472222
4	ground dwelling bird	0.247222222
4	ground dwelling bird	0.422916667
4	ground dwelling bird	0.370138889
4	ground dwelling bird	0.514583333
4	ground dwelling bird	0.656944444
4	ground dwelling bird	0.336111111
4	ground dwelling bird	0.43125
4	ground dwelling bird	0.515972222
4	ground dwelling bird	0.270138889
4	ground dwelling bird	0.571527778
4	ground dwelling bird	0.291666667
4	ground dwelling bird	0.586111111
4	ground dwelling bird	0.665972222
4	ground dwelling bird	0.2875
4	ground dwelling bird	0.356944444
4	ground dwelling bird	0.366666667
4	ground dwelling bird	0.395833333
4	ground dwelling bird	0.397222222
4	ground dwelling bird	0.40625
4	ground dwelling bird	0.44375
4	ground dwelling bird	0.517361111
4	ground dwelling bird	0.614583333
4	ground dwelling bird	0.5375
4	ground dwelling bird	0.416666667
4	ground dwelling bird	0.5625
4	ground dwelling bird	0.576388889
4	ground dwelling bird	0.484722222
4	ground dwelling bird	0.395138889
4	ground dwelling bird	0.622222222
4	ground dwelling bird	0.634027778
4	ground dwelling bird	0.299305556
4	ground dwelling bird	0.329861111
4	ground dwelling bird	0.353472222
4	ground dwelling bird	0.50625
4	ground dwelling bird	0.482638889
4	ground dwelling bird	0.404861111
4	ground dwelling bird	0.644444444
4	ground dwelling bird	0.622222222
4	ground dwelling bird	0.325694444
4	ground dwelling bird	0.595138889
4	ground dwelling bird	0.516666667
4	ground dwelling bird	0.331944444
4	ground dwelling bird	0.382638889
4	ground dwelling bird	0.572222222
4	ground dwelling bird	0.609722222
4	ground dwelling bird	0.430555556
4	ground dwelling bird	0.367361111
4	ground dwelling bird	0.452777778
4	ground dwelling bird	0.410416667
4	ground dwelling bird	0.236805556
4	ground dwelling bird	0.253472222
4	ground dwelling bird	0.4375
4	ground dwelling bird	0.354861111
4	ground dwelling bird	0.547916667
4	ground dwelling bird	0.546527778
4	ground dwelling bird	0.305555556
4	ground dwelling bird	0.354861111
4	ground dwelling bird	0.632638889
4	ground dwelling bird	0.724305556
4	ground dwelling bird	0.286805556
4	other bird	0.576388889
4	other bird	0.311805556
4	other bird	0.296527778
4	other bird	0.419444444
4	other bird	0.459027778
4	other bird	0.416666667
4	other bird	0.440277778
5	cat	0.004166667
5	cat	0.481944444
5	cat	0.496527778
5	cat	0.428472222
5	cat	0.735416667
5	cat	0.654166667
5	cat	0.300694444
5	cat	0.277777778
5	cat	0.36875
5	cat	0.372222222
5	cat	0.245138889
5	cat	0.727777778
5	cat	0.751388889
5	cat	0.329166667
5	cat	0.748611111
5	cat	0.318055556
5	cat	0.5
5	cat	0.261805556
5	dog	0.356944444
5	dog	0.368055556
5	dog	0.636111111
5	dog	0.372222222
5	dog	0.332638889
5	dog	0.340972222
5	dog	0.368055556
5	dog	0.372916667
5	dog	0.375
5	dog	0.371527778
5	dog	0.64375
5	dog	0.371527778
5	dog	0.627083333
5	dog	0.390277778
5	dog	0.305555556
5	dog	0.281944444
5	dog	0.240972222
5	dog	0.357638889
5	dog	0.665277778
5	human	0.376388889
5	human	0.383333333
5	human	0.427777778
5	human	0.465277778
5	human	0.500694444
5	human	0.508333333
5	human	0.529861111
5	human	0.53125
5	human	0.720138889
5	human	0.497222222
5	human	0.499305556
5	human	0.356944444
5	human	0.368055556
5	human	0.636111111
5	human	0.345138889
5	human	0.35625
5	human	0.360416667
5	human	0.361805556
5	human	0.363194444
5	human	0.361805556
5	human	0.36875
5	human	0.372222222
5	human	0.327777778
5	human	0.336111111
5	human	0.447222222
5	human	0.499305556
5	human	0.332638889
5	human	0.375
5	human	0.371527778
5	human	0.64375
5	human	0.371527778
5	human	0.513194444
5	human	0.627083333
5	human	0.3875
5	human	0.567361111
5	human	0.409722222
5	human	0.45625
5	human	0.36875
5	human	0.390277778
5	human	0.365277778
5	human	0.377083333
5	human	0.381944444
5	human	0.382638889
5	human	0.570138889
5	human	0.570833333
5	human	0.602083333
5	human	0.602083333
5	human	0.581944444
5	human	0.391666667
5	human	0.463194444
5	human	0.617361111
5	human	0.357638889
5	human	0.366666667
5	human	0.36875
5	human	0.371527778
5	human	0.384722222
5	human	0.364583333
5	human	0.380555556
5	human	0.359722222
5	human	0.36875
5	human	0.378472222
5	human	0.379861111
5	human	0.401388889
5	human	0.523611111
5	human	0.597916667
5	human	0.402083333
5	human	0.364583333
5	human	0.317361111
5	human	0.384722222
5	human	0.354861111
5	human	0.366666667
5	human	0.388194444
5	human	0.447916667
5	human	0.372222222
5	human	0.436805556
5	human	0.317361111
5	human	0.361805556
5	human	0.415277778
5	human	0.563888889
5	human	0.577777778
5	human	0.370138889
5	human	0.386805556
5	human	0.40625
5	human	0.541666667
5	human	0.565972222
5	human	0.565972222
5	monitor lizard	0.438194444
5	monitor lizard	0.574305556
5	monitor lizard	0.530555556
5	monitor lizard	0.498611111
5	monitor lizard	0.392361111
5	macac	0.377083333
5	macac	0.307638889
5	macac	0.897916667
5	rodent	0.822222222
5	rodent	0.902777778
5	rodent	0.169444444
5	rodent	0.85
5	rodent	0.879166667
5	rodent	0.074305556
5	rodent	0.727777778
5	rodent	0.869444444
5	rodent	0.044444444
5	rodent	0.074305556
5	rodent	0.960416667
5	rodent	0.233333333
5	rodent	0.297916667
5	rodent	0.920138889
5	rodent	0.034027778
5	rodent	0.055555556
5	rodent	0.788888889
5	rodent	0.90625
5	rodent	0.949305556
5	rodent	0.977083333
5	rodent	0.14375
5	rodent	0.841666667
5	rodent	0.050694444
5	rodent	0.877083333
5	rodent	0.972222222
5	rodent	0.163194444
5	rodent	0.231944444
5	rodent	0.2375
5	rodent	0.798611111
5	rodent	0.679861111
5	rodent	0.190972222
5	rodent	0.043055556
5	rodent	0.077083333
5	rodent	0.066666667
5	rodent	0.875
5	rodent	0.883333333
5	rodent	0.182638889
5	rodent	0.786111111
5	rodent	0.825
5	rodent	0.161111111
5	rodent	0.18125
5	rodent	0.2
5	rodent	0.884722222
5	rodent	0.239583333
5	rodent	0.824305556
5	rodent	0.854861111
5	rodent	0.18125
5	rodent	0.158333333
5	rodent	0.830555556
5	rodent	0.861111111
5	rodent	0.822916667
5	rodent	0.3125
5	rodent	0.818055556
5	rodent	0.242361111
5	rodent	0.394444444
5	rodent	0.130555556
5	rodent	0
5	rodent	0.9
5	rodent	0.951388889
5	rodent	0.977777778
5	rodent	0.829166667
5	rodent	0.034027778
5	rodent	0.808333333
5	rodent	0.809722222
5	rodent	0.995833333
5	rodent	0.977777778
5	rodent	0.100694444
5	rodent	0.817361111
5	rodent	0.165277778
5	rodent	0.859722222
5	rodent	0.865277778
5	rodent	0.861805556
5	rodent	0.881944444
5	rodent	0.2
5	rodent	0.889583333
5	rodent	0.882638889
5	rodent	0.970833333
5	rodent	0.0875
5	rodent	0.106944444
5	rodent	0.834722222
5	rodent	0.151388889
5	rodent	0.141666667
5	rodent	0.2375
5	rodent	0.024305556
5	rodent	0.111805556
5	rodent	0.875694444
5	rodent	0.85625
5	rodent	0.945138889
5	rodent	0.852777778
5	rodent	0.777777778
5	rodent	0.905555556
5	rodent	0.9375
5	rodent	0.047916667
5	rodent	0.874305556
5	rodent	0.259722222
5	rodent	0.009027778
5	rodent	0.808333333
5	rodent	0.875694444
5	rodent	0.782638889
5	rodent	0.136111111
5	rodent	0.79375
5	rodent	0.865277778
5	rodent	0.204861111
5	rodent	0.216666667
5	rodent	0.788888889
5	rodent	0.798611111
5	rodent	0.875694444
5	rodent	0.082638889
5	rodent	0.128472222
5	rodent	0.821527778
5	rodent	0.016666667
5	rodent	0.84375
5	rodent	0.831944444
5	rodent	0.020833333
5	rodent	0.133333333
5	rodent	0.20625
5	rodent	0.070138889
5	rodent	0.923611111
5	rodent	0.313194444
5	rodent	0.153472222
5	rodent	0.876388889
5	rodent	0.020833333
5	rodent	0.298611111
5	rodent	0.011111111
5	rodent	0.778472222
5	rodent	0.072222222
5	rodent	0.104861111
5	rodent	0.90625
5	rodent	0.164583333
5	rodent	0.186805556
5	rodent	0.865972222
5	rodent	0.856944444
5	rodent	0.001388889
5	rodent	0.901388889
5	rodent	0.904861111
5	rodent	0.978472222
5	rodent	0.1875
5	rodent	0.121527778
5	rodent	0.80625
5	rodent	0.961805556
5	rodent	0.052777778
5	rodent	0.11875
5	rodent	0.859027778
5	rodent	0.878472222
5	rodent	0.907638889
5	rodent	0.982638889
5	rodent	0.058333333
5	rodent	0.792361111
5	rodent	0.161805556
5	rodent	0.786805556
5	rodent	0.992361111
5	rodent	0.956944444
5	rodent	0.795833333
5	rodent	0.003472222
5	rodent	0.161805556
5	rodent	0.839583333
5	rodent	0.875694444
5	rodent	0.81875
5	rodent	0.875
5	rodent	0.034027778
5	rodent	0.809027778
5	rodent	0.834027778
5	rodent	0.940972222
5	rodent	0.0125
5	rodent	0.945833333
5	rodent	0.738888889
5	rodent	0.015972222
5	rodent	0.986111111
5	rodent	0.022916667
5	rodent	0.8375
5	rodent	0.232638889
5	rodent	0.027083333
5	rodent	0.765972222
5	rodent	0.88125
5	rodent	0.071527778
5	rodent	0.967361111
5	rodent	0.24375
5	rodent	0.704166667
5	rodent	0.897222222
5	rodent	0.840277778
5	rodent	0.173611111
5	rodent	0.706944444
5	rodent	0.142361111
5	rodent	0.729861111
5	rodent	0.126388889
5	rodent	0.147222222
5	rodent	0.159722222
5	rodent	0.195138889
5	rodent	0.722222222
5	rodent	0.790972222
5	rodent	0.877777778
5	rodent	0.8375
5	rodent	0.00625
5	rodent	0.059027778
5	rodent	0.948611111
5	rodent	0.081944444
5	rodent	0.991666667
5	rodent	0.807638889
5	rodent	0.976388889
5	rodent	0.105555556
5	rodent	0.893055556
5	rodent	0.8375
5	rodent	0.845138889
5	rodent	0.195833333
5	rodent	0.905555556
5	rodent	0.402083333
5	rodent	0.818055556
5	rodent	0.902083333
5	rodent	0.9875
5	rodent	0.886111111
5	rodent	0.004861111
5	rodent	0.040972222
5	rodent	0.050694444
5	rodent	0.828472222
5	rodent	0.942361111
5	rodent	0.782638889
5	rodent	0.029166667
5	rodent	0.154861111
5	rodent	0.014583333
5	rodent	0.034722222
5	rodent	0.916666667
5	rodent	0.049305556
5	rodent	0.9
5	rodent	0.134027778
5	rodent	0.775694444
5	rodent	0.028472222
5	rodent	0.885416667
5	rodent	0.03125
5	rodent	0.989583333
5	rodent	0.109722222
5	rodent	0.890277778
5	rodent	0.149305556
5	rodent	0.808333333
5	rodent	0.831944444
5	rodent	0.899305556
5	rodent	0.849305556
5	rodent	0.036111111
5	rodent	0.822916667
5	rodent	0.094444444
5	rodent	0.145138889
5	rodent	0.927083333
5	rodent	0.797916667
5	rodent	0.85625
5	rodent	0.774305556
5	rodent	0.852083333
5	rodent	0.086111111
5	rodent	0.920138889
5	rodent	0.106944444
5	rodent	0.18125
5	rodent	0.01875
5	rodent	0.069444444
5	rodent	0.792361111
5	rodent	0.926388889
5	rodent	0.959722222
5	rodent	0.077777778
5	rodent	0.001388889
5	rodent	0.838888889
5	rodent	0.404861111
5	rodent	0.973611111
5	rodent	0.776388889
5	rodent	0.851388889
5	rodent	0.834027778
5	rodent	0.052777778
5	rodent	0.888888889
5	rodent	0.908333333
5	rodent	0.185416667
5	rodent	0.2
5	rodent	0.171527778
5	rodent	0.847916667
5	rodent	0.96875
5	rodent	0.036805556
5	rodent	0.199305556
5	rodent	0.079861111
5	rodent	0.997222222
5	rodent	0.109722222
5	rodent	0.185416667
5	rodent	0.007638889
5	rodent	0.877777778
5	rodent	0.063888889
5	rodent	0.164583333
5	rodent	0.892361111
5	rodent	0.108333333
5	rodent	0.769444444
5	rodent	0.145833333
5	rodent	0.778472222
5	rodent	0.995138889
5	rodent	0.097916667
5	rodent	0.808333333
5	rodent	0.85
5	rodent	0.89375
5	rodent	0.947222222
5	rodent	0.052083333
5	rodent	0.142361111
5	rodent	0.754861111
5	rodent	0.835416667
5	rodent	0.044444444
5	rodent	0.142361111
5	rodent	0.178472222
5	rodent	0.976388889
5	rodent	0.14375
5	rodent	0.328472222
5	rodent	0.895833333
5	rodent	0.140277778
5	rodent	0.188888889
5	rodent	0.776388889
5	rodent	0.139583333
5	rodent	0.819444444
5	rodent	0.182638889
5	rodent	0.190277778
5	rodent	0.195138889
5	rodent	0.050694444
5	rodent	0.852083333
5	rodent	0.833333333
5	rodent	0.845833333
5	rodent	0.864583333
5	rodent	0.888194444
5	rodent	0.972916667
5	rodent	0.123611111
5	rodent	0.844444444
5	rodent	0.163888889
5	rodent	0.874305556
5	rodent	0.15625
5	rodent	0.940972222
5	rodent	0.234027778
5	rodent	0.099305556
5	rodent	0.861805556
5	rodent	0.8625
5	rodent	0.920833333
5	rodent	0.070138889
5	rodent	0.264583333
5	rodent	0.854166667
5	rodent	0.18125
5	rodent	0.819444444
5	rodent	0.863194444
5	rodent	0.000694444
5	rodent	0.15
5	rodent	0.826388889
5	rodent	0.800694444
5	rodent	0.938888889
5	rodent	0.988888889
5	rodent	0.296527778
5	rodent	0.331944444
5	rodent	0.672222222
5	rodent	0.067361111
5	rodent	0.854166667
5	rodent	0.069444444
5	rodent	0.15625
5	rodent	0.797222222
5	rodent	0.175694444
5	rodent	0.136111111
5	rodent	0.83125
5	rodent	0.852777778
5	rodent	0.709722222
5	rodent	0.840277778
5	rodent	0.8875
5	rodent	0.713194444
5	rodent	0.775694444
5	rodent	0.975
5	rodent	0.98125
5	rodent	0.076388889
5	rodent	0.288888889
5	rodent	0.022222222
5	rodent	0.795833333
5	rodent	0.263888889
5	rodent	0.706944444
5	rodent	0.979166667
5	rodent	0.71875
5	rodent	0.266666667
5	ground dwelling bird	0.269444444
5	ground dwelling bird	0.352083333
5	ground dwelling bird	0.327083333
5	ground dwelling bird	0.322916667
5	ground dwelling bird	0.558333333
5	ground dwelling bird	0.7375
5	ground dwelling bird	0.478472222
5	ground dwelling bird	0.256944444
5	ground dwelling bird	0.263194444
5	ground dwelling bird	0.286111111
5	ground dwelling bird	0.479166667
5	ground dwelling bird	0.335416667
5	other bird	0.422916667
5	other bird	0.277777778
5	other bird	0.334722222
5	other bird	0.290972222
5	other bird	0.433333333
6	dog	0.259027778
6	dog	0.647916667
6	human	0.525694444
6	human	0.545138889
6	human	0.547222222
6	human	0.576388889
6	human	0.613194444
6	human	0.370138889
6	human	0.385416667
6	human	0.380555556
6	human	0.59375
6	human	0.520138889
6	human	0.547916667
6	macac	0.5125
6	palm civet	0.175
6	palm civet	0.845833333
6	palm civet	0.80625
6	palm civet	0.819444444
6	rodent	0.324305556
6	rodent	0.973611111
6	rodent	0.914583333
6	rodent	0.2
6	rodent	0.052777778
6	rodent	0.834722222
6	rodent	0.075
6	rodent	0.535416667
6	rodent	0.117361111
6	rodent	0.770138889
6	rodent	0.763194444
6	rodent	0.963888889
6	rodent	0.236111111
6	rodent	0.947222222
6	rodent	0.971527778
6	rodent	0.145138889
6	rodent	0.104861111
6	rodent	0.897222222
6	rodent	0.113888889
6	rodent	0.03125
6	rodent	0.176388889
6	rodent	0.202777778
6	rodent	0.899305556
6	rodent	0.178472222
6	rodent	0.111111111
6	rodent	0.002777778
6	rodent	0.01875
6	rodent	0.282638889
6	rodent	0.09375
6	rodent	0.148611111
6	rodent	0.008333333
6	rodent	0.155555556
6	rodent	0.7875
6	rodent	0.344444444
6	rodent	0.074305556
6	rodent	0.016666667
6	rodent	0.859027778
6	rodent	0.139583333
6	rodent	0.825
6	rodent	0.175
6	rodent	0.770833333
6	rodent	0.932638889
6	rodent	0.096527778
6	rodent	0.884722222
6	rodent	0.874305556
6	rodent	0.195833333
6	rodent	0.205555556
6	rodent	0.833333333
6	rodent	0.163194444
6	rodent	0.19375
6	rodent	0.048611111
6	rodent	0.142361111
6	rodent	0.811111111
6	rodent	0.078472222
6	rodent	0.777777778
6	rodent	0.745833333
6	rodent	0.827777778
6	rodent	0.773611111
6	rodent	0.755555556
6	rodent	0.763888889
6	rodent	0.993055556
6	rodent	0.04375
6	rodent	0.741666667
6	rodent	0.182638889
6	rodent	0.184027778
6	rodent	0.936805556
6	rodent	0.024305556
6	rodent	0.211111111
6	rodent	0.070138889
6	rodent	0.100694444
6	rodent	0.079166667
6	rodent	0.076388889
6	rodent	0.890277778
6	rodent	0.025
6	rodent	0.285416667
6	rodent	0.83125
6	rodent	0.166666667
6	rodent	0.149305556
6	rodent	0.820138889
6	rodent	0.791666667
6	rodent	0.747222222
6	rodent	0.875694444
6	rodent	0.030555556
6	rodent	0.290972222
6	rodent	0.002083333
6	rodent	0.072916667
6	rodent	0.166666667
6	rodent	0.142361111
6	rodent	0.0625
6	rodent	0.111111111
6	rodent	0.141666667
6	rodent	0.129861111
6	rodent	0.143055556
6	rodent	0.279861111
6	rodent	0.168055556
6	rodent	0.068055556
6	rodent	0.091666667
6	rodent	0.819444444
6	rodent	0.961111111
6	ground dwelling bird	0.334027778
6	ground dwelling bird	0.370833333
6	ground dwelling bird	0.429166667
6	ground dwelling bird	0.555555556
6	ground dwelling bird	0.575
6	ground dwelling bird	0.4375
6	ground dwelling bird	0.5375
6	ground dwelling bird	0.630555556
6	other bird	0.395138889
6	other bird	0.341666667
6	other bird	0.29375
6	other bird	0.429166667
6	other bird	0.269444444
6	other bird	0.400694444
7	dog	0.453472222
7	human	0.707638889
7	human	0.706944444
7	human	0.466666667
7	human	0.649305556
7	palm civet	0.13125
7	palm civet	0.073611111
7	palm civet	0.191666667
7	malay civet	0.159722222
7	rodent	0.532638889
7	rodent	0.063194444
7	rodent	0.911111111
7	rodent	0.807638889
7	rodent	0.838888889
7	rodent	0.802083333
7	rodent	0.994444444
7	rodent	0.990972222
7	rodent	0.127777778
7	rodent	0.1
7	rodent	0.152083333
7	rodent	0.193055556
7	rodent	0.144444444
7	rodent	0.090972222
7	rodent	0.995138889
7	ground dwelling bird	0.280555556
7	other bird	0.381944444
8	monitor lizard	0.168055556
8	palm civet	0.045833333
8	palm civet	0.129166667
8	palm civet	0.998611111
8	palm civet	0.165277778
8	palm civet	0.010416667
8	palm civet	0.818055556
8	rodent	0.450694444
8	rodent	0.836805556
8	rodent	0.800694444
8	rodent	0.102083333
8	rodent	0.166666667
8	rodent	0.822916667
8	rodent	0.184027778
8	rodent	0.136805556
8	rodent	0.101388889
8	rodent	0.936111111
8	rodent	0.965277778
8	rodent	0.635416667
8	rodent	0.9625
8	ground dwelling bird	0.48125
8	ground dwelling bird	0.668055556
8	ground dwelling bird	0.703472222
8	ground dwelling bird	0.454166667
8	ground dwelling bird	0.475
8	ground dwelling bird	0.517361111
8	ground dwelling bird	0.55625
8	ground dwelling bird	0.561805556
8	ground dwelling bird	0.679861111
8	other bird	0.704861111
8	other bird	0.592361111
8	other bird	0.358333333
8	other bird	0.554861111
8	other bird	0.665277778
8	other bird	0.185416667
8	other bird	0.185416667
