# Supplementary material for: Temporal overlaps of feral cats with prey and competitors in primary and human-altered habitats on Bohol Island, Philippines
Source: PeerJ. 2016 Aug 18;4:e2288. doi: 10.7717/peerj.2288 (PMC4994077; doi:10.7717/peerj.2288)
Supplement: Data S1 — Dataset contains following files: overlap.csv-Activity records of selected species of terrestrial vertebrates camera-trapped during survey on Bohol Island, Philippines. Columns represent sites of survey (Zone), species captured (Sps) and time of record in 0-1 format (Time). RAI.xls-number of independent events of all camera-trapped taxa on Bohol island and calculation of the relative abundance indices. estimatesS˙data.xls-matrix of detection (0-1 format) of 18 recorded vertebrate species (columns) on Bohol in 2,885 trap days (raws) for computation of species accumulation curve by EstimateS. [file peerj-04-2288-s001.zip › dataset_Bohol/RAI.xls]

## Sheet: RAI
		photodays	events	RAI
	Sus philippensis	2885	1	0.034662
	Paradoxurus hermaphroditus	2885	59	2.04506
	Viverra tangalunga	2885	16	0.554593
	Macaca fascicularis	2885	7	0.242634
	Tarsius syrichta	2885	3	0.103986
	Sundasciurus philippinensis	2885	47	1.62912
	Varanus cumingi	2885	12	0.415945
	Pitta sordida	2885	41	1.42114
	Pitta erythrogaster	2885	42	1.45581
	Pitta sterii	2885	1	0.034662
	Ptilocichla mindanensis	2885	10	0.34662
	Gallus gallus	2885	19	0.658579
	Gallirallus torquatus	2885	183	6.34315
	Rallina eurizonoides	2885	15	0.519931
	Zapornia fusca	2885	3	0.103986
	Amaurornis olivacea	2885	10	0.34662
	Centropus melanops	2885	8	0.277296
	Centropus viridis	2885	5	0.17331
	Chalcophaps indica	2885	30	1.03986
	Copsychus mindanensis	2885	4	0.138648
	Gallicolumba crinigera	2885	3	0.103986
	Dicrurus hottentottus	2885	1	0.034662
	Accipiter virgatus	2885	2	0.0693241
	Orthotomus samarensis	2885	1	0.034662
	Ninox philippensis	2885	1	0.034662
	Gallus gallus dom.	2885	273	9.46274
	dog	2885	144	4.99133
	cat	2885	180	6.23917
	rat	2885	321	11.1265
	mice	2885	227	7.86828
